# Supplementary material for: Optimizing the Conditions for Whole-Genome Sequencing of Avian Reoviruses
Source: Viruses. 2023 Sep 16;15(9):1938. doi: 10.3390/v15091938 (PMC10536876; doi:10.3390/v15091938)
Supplement: Supplementary file 1 [file viruses-15-01938-s001.zip]

Archive with 1 entries (1 files):
- viruses-2531547 Supplementary_Material_reviewed.docx.pdf
